# Supplementary material for: Comparison of Extraction, Isolation, Purification, Structural Characterization and Immunomodulatory Activity of Polysaccharides from Two Species of Cistanche
Source: Molecules. 2025 Dec 12;30(24):4754. doi: 10.3390/molecules30244754 (PMC12736087; doi:10.3390/molecules30244754)
Supplement: Supplementary file 1 [file molecules-30-04754-s001.zip]

Archive with 1 entries (1 files):
- molecules-3980964-supplementary.pdf
